# Supplementary material for: Retrospective Study of Kyasanur Forest Disease and Deaths among Nonhuman Primates, India, 1957–2020
Source: Emerg Infect Dis. 2021 Jul;27(7):1969–73. doi: 10.3201/eid2707.210463 (PMC8237885; doi:10.3201/eid2707.210463)
Supplement: Appendix — Information related to Kyasanur Forest disease and deaths among nonhuman primates. [file 21-0463-Techapp-s1.xlsx]

## Sheet: TestingLevel Data
Article DOI: https://doi.org/10.3201/eid2707.210463
Retrospective Study of Kyasanur Forest Disease and Primate Lethality
Appendix
Year	Monkey deaths	# necropsied	# virus positives	Data source
1957 (Jan-Sept)	105	14	6	Government of Karnataka, Department of Health & Family Welfare Services
1957-58 (Oct- Sep)	92	19	5	Government of Karnataka, Department of Health & Family Welfare Services
1958-59	290	111	42	Government of Karnataka, Department of Health & Family Welfare Services
1959-60	187	62	28	Government of Karnataka, Department of Health & Family Welfare Services
1960-61	80	27	5	Government of Karnataka, Department of Health & Family Welfare Services
1961-62	114	36	18	Government of Karnataka, Department of Health & Family Welfare Services
1962-63	147	69	36	Government of Karnataka, Department of Health & Family Welfare Services
1963-64	144	56	23	Government of Karnataka, Department of Health & Family Welfare Services
1964-65	109	38	15	Government of Karnataka, Department of Health & Family Welfare Services
1965-66	191	76	36	Government of Karnataka, Department of Health & Family Welfare Services
1967-68	126	31	11	Government of Karnataka, Department of Health & Family Welfare Services
1968-69	138	50	32	Government of Karnataka, Department of Health & Family Welfare Services
1969-70	135	26	15	Government of Karnataka, Department of Health & Family Welfare Services
1970-71	88	16	8	Government of Karnataka, Department of Health & Family Welfare Services
1971-72	75	30	4	Government of Karnataka, Department of Health & Family Welfare Services
1972-1973	101	20	6	Government of Karnataka, Department of Health & Family Welfare Services
1973-74	83	21	4	Government of Karnataka, Department of Health & Family Welfare Services
2003	132	not provided	11	Holbrook et al, 2012 via Dr Sulochona from VDL. Data only from Shimoga
2004	86	not provided	8	Holbrook et al, 2012 via Dr Sulochona from VDL. Data only from Shimoga
2005	53	not provided	4	Holbrook et al, 2012 via Dr Sulochona from VDL. Data only from Shimoga
2006	54	not provided	3	Holbrook et al, 2012 via Dr Sulochona from VDL. Data only from Shimoga
2007	19	not provided	0	Holbrook et al, 2012 via Dr Sulochona from VDL. Data only from Shimoga
2008	23	not provided	0	Holbrook et al, 2012 via Dr Sulochona from VDL. Data only from Shimoga
2009	72	not provided	1	Holbrook et al, 2012 via Dr Sulochona from VDL. Data only from Shimoga
2010	28	not provided	0	Holbrook et al, 2012 via Dr Sulochona from VDL. Data only from Shimoga
2011	35	not provided	4	Holbrook et al, 2012 via Dr Sulochona from VDL. Data only from Shimoga
2012	27	not provided	2	Holbrook et al, 2012 via Dr Sulochona from VDL. Data only from Shimoga
2012	12	7	3	Mourya et al 2013 (collected in Bandipur Tiger Reserve)
2013 Jan	not provided	2	1	Mourya et al 2013(collected in Nilgiri, Tamil Nadu)
2014	not provided	4	1	Yadav et al 2014
2015	42	42	0	Thippeswamy & Kiran 2017 [in Karnataka]
2015	not provided	not provided	1	Murhekar et al 2015
2016	not provided	3	1	Awate et al 2016 [in Sindhudurg, MH]
2017-2020	refer to quick data	not provided	not provided	NA

## Sheet: FullCitation_TestingLevel Data
Year	Source of information and citation
1957 - 1974	Government of Karnataka, Department of Health & Family Welfare Services. Office of the Deputy Director, Virus Diagnostic Lab, Shimoga, India. Kyasanur Forest Disease: compendium of the scientific literature. Available at: https://www.indiaspend.com/wp-content/uploads/2020/05/NCDC-Consultation-book.pdf
2003 - 2012	Holbrook MR. Kyasanur forest disease. Antiviral Res. 2012 Dec;96(3):353-62. doi: 10.1016/j.antiviral.2012.10.005. Epub 2012 Oct 27. PMID: 23110991; PMCID: PMC3513490.
2012-2013	Mourya DT, Yadav PD, Sandhya VK, Reddy S. Spread of Kyasanur Forest disease, Bandipur Tiger Reserve, India, 2012-2013. Emerg Infect Dis. 2013;19(9):1540-1. doi: 10.3201/eid1909.121884. PMID: 23977946; PMCID: PMC3810911.
2014	Yadav PD, Shete AM, Patil DY, Sandhya VK, Prakash KS, Surgihalli R, Mourya DT. Outbreak of Kyasanur Forest disease in Thirthahalli, Karnataka, India, 2014.Int J Infect Dis. 2014; 26:132-4.
2015	Thippeswamy NB, Kiran SK. Outbreak of Kyasanur Forest Disease in Shivamogga, Karnataka State, India, during 2015. SOJ Veterinary Sciences. 2017.
2015	Murhekar MV, Kasabi GS, Mehendale SM, Mourya DT, Yadav PD, Tandale BV. On the transmission pattern of Kyasanur Forest disease (KFD) in India. Infect Dis Poverty. 2015;4(1):1-4.
2016	Awate P, Yadav P, Patil D, Shete A, Kumar V, Kore P, Dolare J, Deshpande M, Bagde S, Sapkal G, Gurav Y, Mourya DT. Outbreak of Kyasanur Forest disease (monkey fever) in Sindhudurg, Maharashtra State, India, 2016. J Infect. 2016 Jun;72(6):759-761. doi: 10.1016/j.jinf.2016.03.006. Epub 2016 Mar 18. PMID: 26997635.

## Sheet: Table_DataSources
Year	Monkey Deaths reported	Citation
1957 (Jan - Sept)	105	Goverdhan MK, Rajagopalan PK, Narasimha Murthy DP, Upadhyaya S, Boshell-M J, Trapido H, Ramachandra Rao T. Epizootiology of Kyasanur Forest Disease in wild monkeys of Shimoga district, Mysore State (1957-1964). Indian J Med Res. 1974 Apr;62(4):497-510. PMID: 4215749.
1957-58 (Oct- Sep)	92	Goverdhan MK, Rajagopalan PK, Narasimha Murthy DP, Upadhyaya S, Boshell-M J, Trapido H, Ramachandra Rao T. Epizootiology of Kyasanur Forest Disease in wild monkeys of Shimoga district, Mysore State (1957-1964). Indian J Med Res. 1974 Apr;62(4):497-510. PMID: 4215749.
1958-59	290	Goverdhan MK, Rajagopalan PK, Narasimha Murthy DP, Upadhyaya S, Boshell-M J, Trapido H, Ramachandra Rao T. Epizootiology of Kyasanur Forest Disease in wild monkeys of Shimoga district, Mysore State (1957-1964). Indian J Med Res. 1974 Apr;62(4):497-510. PMID: 4215749.
1959-60	187	Goverdhan MK, Rajagopalan PK, Narasimha Murthy DP, Upadhyaya S, Boshell-M J, Trapido H, Ramachandra Rao T. Epizootiology of Kyasanur Forest Disease in wild monkeys of Shimoga district, Mysore State (1957-1964). Indian J Med Res. 1974 Apr;62(4):497-510. PMID: 4215749.
1960-61	80	Goverdhan MK, Rajagopalan PK, Narasimha Murthy DP, Upadhyaya S, Boshell-M J, Trapido H, Ramachandra Rao T. Epizootiology of Kyasanur Forest Disease in wild monkeys of Shimoga district, Mysore State (1957-1964). Indian J Med Res. 1974 Apr;62(4):497-510. PMID: 4215749.
1961-62	114	Goverdhan MK, Rajagopalan PK, Narasimha Murthy DP, Upadhyaya S, Boshell-M J, Trapido H, Ramachandra Rao T. Epizootiology of Kyasanur Forest Disease in wild monkeys of Shimoga district, Mysore State (1957-1964). Indian J Med Res. 1974 Apr;62(4):497-510. PMID: 4215749.
1962-63	147	Goverdhan MK, Rajagopalan PK, Narasimha Murthy DP, Upadhyaya S, Boshell-M J, Trapido H, Ramachandra Rao T. Epizootiology of Kyasanur Forest Disease in wild monkeys of Shimoga district, Mysore State (1957-1964). Indian J Med Res. 1974 Apr;62(4):497-510. PMID: 4215749.
1963-64	144	Goverdhan MK, Rajagopalan PK, Narasimha Murthy DP, Upadhyaya S, Boshell-M J, Trapido H, Ramachandra Rao T. Epizootiology of Kyasanur Forest Disease in wild monkeys of Shimoga district, Mysore State (1957-1964). Indian J Med Res. 1974 Apr;62(4):497-510. PMID: 4215749.
1964-65	109	Sreenivasan MA, Bhat HR, Rajagopalan PK. The epizootics of Kyasanur Forest disease in wild monkeys during 1964 to 1973. Trans R Soc Trop Med Hyg. 1986;80(5):810-4. doi: 10.1016/0035-9203(86)90390-1. PMID: 3603621.
1965-66	191	Sreenivasan MA, Bhat HR, Rajagopalan PK. The epizootics of Kyasanur Forest disease in wild monkeys during 1964 to 1973. Trans R Soc Trop Med Hyg. 1986;80(5):810-4. doi: 10.1016/0035-9203(86)90390-1. PMID: 3603621.
1967-68	126	Sreenivasan MA, Bhat HR, Rajagopalan PK. The epizootics of Kyasanur Forest disease in wild monkeys during 1964 to 1973. Trans R Soc Trop Med Hyg. 1986;80(5):810-4. doi: 10.1016/0035-9203(86)90390-1. PMID: 3603621.
1968-69	138	Sreenivasan MA, Bhat HR, Rajagopalan PK. The epizootics of Kyasanur Forest disease in wild monkeys during 1964 to 1973. Trans R Soc Trop Med Hyg. 1986;80(5):810-4. doi: 10.1016/0035-9203(86)90390-1. PMID: 3603621.
1969-70	135	Sreenivasan MA, Bhat HR, Rajagopalan PK. The epizootics of Kyasanur Forest disease in wild monkeys during 1964 to 1973. Trans R Soc Trop Med Hyg. 1986;80(5):810-4. doi: 10.1016/0035-9203(86)90390-1. PMID: 3603621.
1970-71	88	Sreenivasan MA, Bhat HR, Rajagopalan PK. The epizootics of Kyasanur Forest disease in wild monkeys during 1964 to 1973. Trans R Soc Trop Med Hyg. 1986;80(5):810-4. doi: 10.1016/0035-9203(86)90390-1. PMID: 3603621.
1971-72	75	Sreenivasan MA, Bhat HR, Rajagopalan PK. The epizootics of Kyasanur Forest disease in wild monkeys during 1964 to 1973. Trans R Soc Trop Med Hyg. 1986;80(5):810-4. doi: 10.1016/0035-9203(86)90390-1. PMID: 3603621.
1972-1973	101	Sreenivasan MA, Bhat HR, Rajagopalan PK. The epizootics of Kyasanur Forest disease in wild monkeys during 1964 to 1973. Trans R Soc Trop Med Hyg. 1986;80(5):810-4. doi: 10.1016/0035-9203(86)90390-1. PMID: 3603621.
1973-74	83	Sreenivasan MA, Bhat HR, Rajagopalan PK. The epizootics of Kyasanur Forest disease in wild monkeys during 1964 to 1973. Trans R Soc Trop Med Hyg. 1986;80(5):810-4. doi: 10.1016/0035-9203(86)90390-1. PMID: 3603621.
1975 - 1981	no data	NA
1982	dead monkeys reported	Pavri K. Clinical, clinicopathologic, and hematologic features of Kyasanur Forest disease. Rev Infect Dis. 1989 May-Jun;11 Suppl 4:S854-9. doi: 10.1093/clinids/11.supplement_4.s854. PMID: 2665018.
1983	35	Times of India, June 23, 1983, p.7. ProQuest Historical Newspapers. Denudation of forests cause monkey epidemic
1983 - 1997	no data	NA
1998	dead monkeys reported	ProMED Mail.org: Kyasanur Forest Disease, monkeys - India <http://www.promedmail.org>
1999	no data	NA
2000	dead monkeys reported	ProMED Mail.org: Kyasanur Forest Disease, monkeys - India <http://www.promedmail.org>
2001-2002	no data	NA
2003	132	Holbrook MR. Kyasanur forest disease. Antiviral Res. 2012 Dec;96(3):353-62. doi: 10.1016/j.antiviral.2012.10.005. Epub 2012 Oct 27. PMID: 23110991; PMCID: PMC3513490.
2003	132 (same as Holbrook)	Ajesh K, Nagaraja BK, Sreejith K. Kyasanur forest disease virus breaking the endemic barrier: An investigation into ecological effects on disease emergence and future outlook. Zoonoses Public Health. 2017 Nov;64(7):e73-e80. doi: 10.1111/zph.12349. Epub 2017 Feb 20. PMID: 28220635.
2004	86	Holbrook MR. Kyasanur forest disease. Antiviral Res. 2012 Dec;96(3):353-62. doi: 10.1016/j.antiviral.2012.10.005. Epub 2012 Oct 27. PMID: 23110991; PMCID: PMC3513490.
2005	53	Holbrook MR. Kyasanur forest disease. Antiviral Res. 2012 Dec;96(3):353-62. doi: 10.1016/j.antiviral.2012.10.005. Epub 2012 Oct 27. PMID: 23110991; PMCID: PMC3513490.
2006	54	Holbrook MR. Kyasanur forest disease. Antiviral Res. 2012 Dec;96(3):353-62. doi: 10.1016/j.antiviral.2012.10.005. Epub 2012 Oct 27. PMID: 23110991; PMCID: PMC3513490.
2006	7	ProMED Mail.org: Kyasanur Forest Disease, monkeys - India <http://www.promedmail.org>
2007	19	Holbrook MR. Kyasanur forest disease. Antiviral Res. 2012 Dec;96(3):353-62. doi: 10.1016/j.antiviral.2012.10.005. Epub 2012 Oct 27. PMID: 23110991; PMCID: PMC3513490.
2008	23	Holbrook MR. Kyasanur forest disease. Antiviral Res. 2012 Dec;96(3):353-62. doi: 10.1016/j.antiviral.2012.10.005. Epub 2012 Oct 27. PMID: 23110991; PMCID: PMC3513490.
2009	72	Holbrook MR. Kyasanur forest disease. Antiviral Res. 2012 Dec;96(3):353-62. doi: 10.1016/j.antiviral.2012.10.005. Epub 2012 Oct 27. PMID: 23110991; PMCID: PMC3513490.
2009	additional 14 dead monkeys	ProMED Mail.org: Kyasanur Forest Disease, monkeys - India <http://www.promedmail.org>
2010	28	Holbrook MR. Kyasanur forest disease. Antiviral Res. 2012 Dec;96(3):353-62. doi: 10.1016/j.antiviral.2012.10.005. Epub 2012 Oct 27. PMID: 23110991; PMCID: PMC3513490.
2011	35	Holbrook MR. Kyasanur forest disease. Antiviral Res. 2012 Dec;96(3):353-62. doi: 10.1016/j.antiviral.2012.10.005. Epub 2012 Oct 27. PMID: 23110991; PMCID: PMC3513490.
2011	additional dead monkeys reported	ProMED Mail.org: Kyasanur Forest Disease, monkeys - India <http://www.promedmail.org>
2012	27	Holbrook MR. Kyasanur forest disease. Antiviral Res. 2012 Dec;96(3):353-62. doi: 10.1016/j.antiviral.2012.10.005. Epub 2012 Oct 27. PMID: 23110991; PMCID: PMC3513490.
2012	additional 12 dead monkeys	Mourya DT, Yadav PD, Sandhya VK, Reddy S. Spread of Kyasanur Forest disease, Bandipur Tiger Reserve, India, 2012-2013. Emerg Infect Dis. 2013;19(9):1540-1. doi: 10.3201/eid1909.121884. PMID: 23977946; PMCID: PMC3810911.
2012	death in Tamil Nadu	Mourya DT, Yadav PD, Sandhya VK, Reddy S. Spread of Kyasanur Forest disease, Bandipur Tiger Reserve, India, 2012-2013. Emerg Infect Dis. 2013;19(9):1540-1. doi: 10.3201/eid1909.121884. PMID: 23977946; PMCID: PMC3810911.
2012	64	Thippeswamy NB, Kiran SK. Outbreak of Kyasanur Forest Disease in Shivamogga, Karnataka State, India, during 2015. SOJ Veterinary Sciences. 2017.
2012	dead monkeys reported	Murhekar MV, Kasabi GS, Mehendale SM, Mourya DT, Yadav PD, Tandale BV. On the transmission pattern of Kyasanur Forest disease (KFD) in India. Infect Dis Poverty. 2015;4(1):1-4.
2013	50	Thippeswamy NB, Kiran SK. Outbreak of Kyasanur Forest Disease in Shivamogga, Karnataka State, India, during 2015. SOJ Veterinary Sciences. 2017.
2014	31	Thippeswamy NB, Kiran SK. Outbreak of Kyasanur Forest Disease in Shivamogga, Karnataka State, India, during 2015. SOJ Veterinary Sciences. 2017.
2014	5 deaths in KL	ProMED Mail.org: Kyasanur Forest Disease, monkeys - India <http://www.promedmail.org>
2014	dead monkeys reported	Mourya DT, Yadav PD, Patil DY. Expediency of dengue illness classification: the Sri Lankan perspective Highly infectious tick-borne viral diseases: Kyasanur forest disease and Crimean-Congo haemorrhagic fever in India. WHO South East Asia J Public Health. 2014 Jan-Mar;3(1):8-21. doi: 10.4103/2224-3151.206890. PMID: 28607249.
2014	4 dead monkeys tested in KN	Yadav PD, Shete AM, Patil DY, Sandhya VK, Prakash KS, Surgihalli R, Mourya DT. Outbreak of Kyasanur Forest disease in Thirthahalli, Karnataka, India, 2014.Int J Infect Dis. 2014; 26:132-4.
2014	additional dead monkeys reported	John JK, Katoor JJ, Nair AR, Bharathan AP, Valsala R, Sadanandan GV. Kyasanur Forest Disease: a Status Update. Advances in Animal and Veterinary Sciences. 2014; 2(6): 329-336
2014	>100 monkey deaths in KL	ProMED Mail.org: Kyasanur Forest Disease, monkeys - India <http://www.promedmail.org>
2015	18 in KL	Chandran P. Thavody J, MP Lilabi, Bina T, Kanan S. An outbreak of Kyasanur Forest Disease in Kerala: A clinico epidemiological study. Indian Journal of Forensic and Community Medicine. 2016; 3(4): 272-275
2015	4	ProMED Mail.org: Kyasanur Forest Disease, monkeys - India <http://www.promedmail.org>
2015	42 in KN	Thippeswamy NB, Kiran SK. Outbreak of Kyasanur Forest Disease in Shivamogga, Karnataka State, India, during 2015. SOJ Veterinary Sciences. 2017.
2016	10 in Goa	ProMED Mail.org: Kyasanur Forest Disease, monkeys - India <http://www.promedmail.org>
2016	3 in Goa	Awate P, Yadav P, Patil D, Shete A, Kumar V, Kore P, Dolare J, Deshpande M, Bagde S, Sapkal G, Gurav Y, Mourya DT. Outbreak of Kyasanur Forest disease (monkey fever) in Sindhudurg, Maharashtra State, India, 2016. J Infect. 2016 Jun;72(6):759-761. doi: 10.1016/j.jinf.2016.03.006. Epub 2016 Mar 18. PMID: 26997635.
2016	3 in MH	Awate P, Yadav P, Patil D, Shete A, Kumar V, Kore P, Dolare J, Deshpande M, Bagde S, Sapkal G, Gurav Y, Mourya DT. Outbreak of Kyasanur Forest disease (monkey fever) in Sindhudurg, Maharashtra State, India, 2016. J Infect. 2016 Jun;72(6):759-761. doi: 10.1016/j.jinf.2016.03.006. Epub 2016 Mar 18. PMID: 26997635.
2016	56 in Goa	Patil DY, Yadav PD, Shete AM, Nuchina J, Meti R, Bhattad D, Someshwar S, Mourya DT. Occupational exposure of cashew nut workers to Kyasanur Forest disease in Goa, India. Int J Infect Dis. 2017 Aug;61:67-69. doi: 10.1016/j.ijid.2017.06.004. Epub 2017 Jun 13. PMID: 28627428.
2017	6 in KN	ProMED Mail.org: Kyasanur Forest Disease, monkeys - India <http://www.promedmail.org>
2017	5 in KN	ProMED Mail.org: Kyasanur Forest Disease, monkeys - India <http://www.promedmail.org>
2017	7 in Goa	ProMED Mail.org: Kyasanur Forest Disease, monkeys - India <http://www.promedmail.org>
2017	4 in KN	ProMED Mail.org: Kyasanur Forest Disease, monkeys - India <http://www.promedmail.org>
2017	>40 in MH	ProMED Mail.org: Kyasanur Forest Disease, monkeys - India <http://www.promedmail.org>
2017	11 in MH	ProMED Mail.org: Kyasanur Forest Disease, monkeys - India <http://www.promedmail.org>
2017	additional dead monkeys reported in Goa	ProMED Mail.org: Kyasanur Forest Disease, monkeys - India <http://www.promedmail.org>
2017	1 in Goa	ProMED Mail.org: Kyasanur Forest Disease, monkeys - India <http://www.promedmail.org>
2017	2 in Goa	ProMED Mail.org: Kyasanur Forest Disease, monkeys - India <http://www.promedmail.org>
2017	5 in KN	ProMED Mail.org: Kyasanur Forest Disease, monkeys - India <http://www.promedmail.org>
2018	26 in KN	ProMED Mail.org: Kyasanur Forest Disease, monkeys - India <http://www.promedmail.org>
2018	50+ in KN	ProMED Mail.org: Kyasanur Forest Disease, monkeys - India <http://www.promedmail.org>
2018	dead monkeys reported in KL	ProMED Mail.org: Kyasanur Forest Disease, monkeys - India <http://www.promedmail.org>
2018	dead monkeys reported in MH	ProMED Mail.org: Kyasanur Forest Disease, monkeys - India <http://www.promedmail.org>
2019	15+ dead monkeys in KN	ProMED Mail.org: Kyasanur Forest Disease, monkeys - India <http://www.promedmail.org>
2019	dead monkeys reported in KL	ProMED Mail.org: Kyasanur Forest Disease, monkeys - India <http://www.promedmail.org>
2020	2+ dead monkeys in KN	ProMED Mail.org: Kyasanur Forest Disease, monkeys - India <http://www.promedmail.org>
2020	dead monkeys reported in KL	ProMED Mail.org: Kyasanur Forest Disease, monkeys - India <http://www.promedmail.org>
